# Supplementary material for: Evaluation of Genotype MTBDRplus and MTBDRsl Assays for Rapid Detection of Drug Resistance in Extensively Drug-Resistant Mycobacterium tuberculosis Isolates in Pakistan
Source: Front Microbiol. 2018 Sep 26;9:2265. doi: 10.3389/fmicb.2018.02265 (PMC6169422; doi:10.3389/fmicb.2018.02265)
Supplement: Supplementary file 2 [file Data_Sheet_2.xlsx]

## Sheet: GenoTypeMTBDRplus
Table S2A. Detailed results of conventional and molecular DST (GenoType MTBDRplus).
Strain DNA No#	EPIDEMIOLOGICAL DATA						DST										GENOTYPE MTBDR PLUS
	MMG DNA #	DNA concentration [ng/ul]	Type	Smear Result	Culture Result	Culture ID (MTB,NTM)	SThrptomycin	Isoniazid	Ethambutal	Rifampicin	Pyrazinamide	Ethionamide	Kanamycin	Amikacin	Ofloxacin	Capreomycin	AC	TUB	rpoB	rpoB WT1	rpoB WT2	rpoB WT3	rpoB WT4	rpoB WT5	rpoB WT6	rpoB WT7	rpoB WT8	rpoB MUT1	rpoB MUT2A	rpoB MUT2B	rpoB MUT3	katG	katG WT	katG MUT1	katG MUT2	inhA	inhA WT1	inhA WT2	inhA MUT1	inhA MUT2	inhA MUT3A	inhA MUT 3B	TUB	rpoB WT	rpoB MUT	katG WT	katG MUT	inhA WT	inhA MUT
							4ug/ml	0.2ug/ ml	2 ug/ml	40 ug/ml	100ug/ml	30ug/ml	30 ug/ml	30 ug/ml	4 ug/ml	40ug/ml
A2	5	1.9	Sputum	3+	Positive	MTB	R	R	R	R			S	S	R	S	+	+	+	+	+	+	+	+	+	+	-				+	+	+	+		+	+	+					+		+		+	+
A5	17	13.1	Sputum	3+	Positive	MTB	R	R	R	R			R	R	R		+	+	+	+	+	+	+	+	+	+	-				+	+	+	+		+	+	+					+		+		+	+
A6	18	12.6	Sputum	3+	Positive	MTB	R	R	R	R			S	S	R		+	+	+	+	+	+	+	+	+	+	-				+	+	+	+		+	+	+					+		+		+	+
A7	27	45	Sputum	3+	Positive	MTB	R	R	R	R			S	S	R		+	+	+	+	+	+	+	+	+	+	-				+	+	+	+		+	+	+					+		+		+	+
A8	29	3.4	Sputum	2+	Positive	MTB	R	R	R	R			S	S	R		+	+	+	+	+	+	+	+	+	+	-				+	+	+	+		+	+	+					+		+		+	+
A14	40	6.8	Sputum	3+	Positive	MTB	S	R	R	R			S	S	R	S	+	+	+	+	+	+	+	+	+	+	-				+	+	+	+		+	+	+					+		+		+	+
A16	43	17.7	Sputum	2+	Positive	MTB	R	R	R	R			S		R		+	+	+	+	+	+	+	+	+	+	+					+	+			+	+	+					+	+		+		+
A17	44	5.9	Sputum	3+	Positive	MTB	R	R	R	R	R	S	S	S	R	S	+	+	+	+	+	+	+	+	+	+	-				+	+	+	+		+	+	+					+		+		+	+
A18	45	7.8	Sputum	3+	Positive	MTB	S	R	R	R	R	S	S	S	R	S	+	+	+	+	+	+	+	+	+	+	-				+	+	+	+		+	+	+					+		+		+	+
A19	47	33.6	Sputum	3+	Positive	MTB	R	R	R	R	R	S	S	S	R	S	+	+	+	+	+	+	+	+	+	+	-				+	+	+	+		+	+	+					+		+		+	+
A20	50	3.8	Sputum	2+	Positive	MTB	R	R	R	R			S		R		+	+	+	+	+	+	+	+	+	+	-				+	+	+	+		+	+	+					+		+		+	+
A21	51	4.7	Sputum	3+	Positive	MTB	R	R	R	R			S		R		+	+	+	+	+	+	+	+	+	+	-				+	+	+	+		+	+	+					+		+		+	+
A22	52	4.4	Sputum	3+	Positive	MTB	R	R	R	R			R	R	R		+	+	+	+	+	+	+	+	+	+	-				+	+	+	+		+	+	+					+		+		+	+
A23	59	15.2	Sputum	3+	Positive	MTB	R	R	S	R	R	S	S	S	R	S	+	+	+	+	+	+	+	+	+	+	-				+	+	+	+		+	+	+					+		+		+	+
A24	60	4.2	Sputum	2+	Positive	MTB	R	R	R	R			S	R	R		+	+	+	+	+	+	+	+	+	+	-				+	+	+	+		+	+	+					+		+		+	+
A26	71	11.9	Sputum	3+	Positive	MTB	R	R	S	R	R	S	S	S	R	S	+	+	+	+	+	+	+	+	+	+	-				+	+	+	+		+	+	+					+		+		+	+
A31	82	10.4	Sputum	3+	Positive	MTB	R	R	R	R			S	S	R	S	+	+	+	+	+	+	+	+	+	+	-				+	+	+	+		+	+	+					+		+		+	+
A33	302	11.6	Sputum	3+	Positive	MTB	R	R	R	R			S	S	R	S	+	+	+	+	+	+	+	-	-	+	-					+	+	+		+	+	+					+		+		+	+
A35	304	3.9	Sputum	3+	Positive	MTB	R	R	S	R	S	S	S	S	R	S	+	+	+	+	+	+	+	+	+	-	+	+				+	+	+		+	+	+					+		+		+	+
A36	166	19.8	Sputum	2+	Positive	MTB	S	R	S	R	R	S	S	S	R	S	+	+	+	+	+	+	+	+	+	+	+					+	+	+		+	+	+					+	+			+	+
A37	167	7.8	Sputum	3+	Positive	MTB	S	R	R	R			S	S	R	S	+	+	+	+	+	+	+	+	+	+	+					+	+			+	+	+					+	+		+		+
2.A12		0.77	Sputum	3+	Positive	MTB	R	R	R	R			S	S	R	S	+	+	+	+	+	+	+	+	+	+	-				+	+		+		+	+	+					+		+		+	+
A49		8.43	Sputum	3+	Positive	MTB	R	R	R	R			S	S	R	S	+	+	+	+	+	+	+	+	+	+	+					+	+			+	+	+					+	+		+		+
A68		2.25	Sputum	3+	Positive	MTB	R	R	R	R			S		R		+	+	+	+	+	+	+	+	+	+	-				+	+		+		+	+	+					+		+		+	+
A162		4.97	Sputum	3+	Positive	MTB		R	R	R			S	S	R	S	+	+	+	+	+	+	+	+	+	+	+					+	+			+	+	+					+	+		+		+
A163		6.61	Sputum	3+	Positive	MTB	R	R	R	R			S	S	R	S	+	+	+	+	+	-	-	+	+	+	+					+		+		+	+	+					+		+		+	+
A164		3.33	Sputum	3+	Positive	MTB	R	R	S	R			R	S	R	S	+	+	+	+	+	+	+	+	+	+	+				+	+		+		+	+	+					+		+		+	+
A165		3.24	Sputum	3+	Positive	MTB	R	R	R	R			R	R	S	S	+	+	+	+	+	-	-	+	+	+	+					+		+		+	+	+					+		+		+	+
A172		4.39	Sputum	3+	Positive	MTB	R	R	R	R			S	S	R	S	+	+	+	+	+	+	+	+	+	+	-				+	+		+		+	+	+					+		+		+	+
A175		19	Sputum	3+	Positive	MTB	R	R	R	R			S	S	R	S	+	+	+	+	+	-	-	+	+	+	+	+				+	+			+	+	+					+		+	+		+
A186		2.66	Sputum	3+	Positive	MTB	S	R	R	R			S	S	R	S	+	+	+	+	+	+	+	+	+	+	+					+	+	+		+	+	+					+	+			+	+
A194		2.84	Sputum	3+	Positive	MTB	R	R	R	R			S	S	R	S	+	+	+	+	+	+	+	+	+	+	-				+	+	+			+	+	+					+		+	+		+
A202		16.6	Sputum	3+	Positive	MTB	S	R	R	R			S	S	R	S	+	+	+	+	+	+	+	+	+	+	+					+	+			+	+	+					+	+		+		+
A254		2.83	Sputum	3+	Positive	MTB	R	R	R	R			S	S	R	S	+	+	+	+	+	+	+	+	+	+	-				+	+		+		+	+	+					+		+		+	+
A315		12.18	Sputum	3+	Positive	MTB	R	R	R	R			S	S	R	S	+	+	+	+	+	+	+	+	+	+	-				+	+	+			+	+	+					+		+	+		+
A321		23.98	Sputum	3+	Positive	MTB	R	R	R	R			R	R	R	R	+	+	+	+	+	+	+	+	+	+	-				+	+		+		+		+					+		+		+		+
A323		9.13	Sputum	3+	Positive	MTB	R	R	R	R			S	S	R	S	+	+	+	+	+	+	+	+	+	+	+					+		+		+	+	+					+	+			+	+
A331		26.15	Sputum	3+	Positive	MTB	R	R	R	R			S	S	R		+	+	+	+	+	+	+	+	+	+	-				+	+	+	+		+	+	+					+		+		+	+
A332		15.65	Sputum	3+	Positive	MTB	R	R	R	R			S	S	R	S	+	+	+	+	+	+	+	+	+	+	-				+	+		+		+		+	+				+		+		+		+
A344		16.84	Sputum	3+	Positive	MTB	S	R	R	R			S	S	R	S	+	+	+	+	+	+	+	+	+	+	-				+	+	+			+	+	+					+		+	+		+
A345		90.75	Sputum	3+	Positive	MTB	S	R	R	R			S	S	R	S	+	+	+	+	+	+	+	+	+	+	+					+		+		+	+	+					+	+			+	+
A346		8	Sputum	3+	Positive	MTB	S	R	R	R			S	S	R	S	+	+	+	+	+	+	+	+	+	+	-				+	+	+			+	+	+					+		+	+		+
A350		15.76	Sputum	3+	Positive	MTB	R	R	R	R			S	S	R	S	+	+	+	+	+	+	+	+	+	+	-				+	+	+			+	+	+					+		+	+		+
A368		32.35	Sputum	3+	Positive	MTB	S	R	R	R			S	S	R	S	+	+	+	+	+	+	+	+	+	+	-				+	+	+			+	+	+					+		+	+		+
A370		72.41	Sputum	3+	Positive	MTB	R	R	R	R			S	S	R	S	+	+	+	+	+	-	-	+	+	+	+					+		+		+	+	+	+		+		+		+		+		+
A373		11.57	Sputum	3+	Positive	MTB	R	R	R	R			S	S	R	S	+	+	+	+	+	+	+	+	+	-	+					+	+			+	+	+					+		+	+		+
A378		87.16	Sputum	3+	Positive	MTB	R	R	R	R			S	S	R	S	+	+	+	+	+	+	+	+	+	+	-				+	+		+		+	+	+					+		+		+	+
A381		5.87	Sputum	3+	Positive	MTB	S	R	R	R			S	S	R	S	+	+	+	+	+	+	+	+	+	+	+					+	+			+	+	+					+	+		+		+
A382		131.94	Sputum	3+	Positive	MTB	R	R	R	R			S	S	R	S	+	+	+	+	+	+	+	+	+	-	+					+	+			+	+	+					+		+	+		+
A398		12.83	Sputum	3+	Positive	MTB	S	R	R	R			S	S	R	S	+	+	+	+	+	+	+	+	+	+	-				+	+		+		+	+	+					+		+		+	+
A408		7.79	Sputum	3+	Positive	MTB	R	R	R	R			R	S	R	S	+	+	+	+	+	+	+	+	+	+	+					+		+		+	+	+					+	+			+	+
A410		163.19	Sputum	3+	Positive	MTB	R	R	R	R			S	S	R	S	+	+	+	+	+	+	+	+	+	+	-				+	+		+		+	+	+					+		+		+	+
A422		212	Sputum	3+	Positive	MTB	S	R	R	R			S	S	R	S	+	+	+	+	+	-	-	+	+	+	-				+	+	+			+	+	+	+				+		+	+			+
[truncated: 16 more columns]

## Sheet: GenoType MTBDRsl
Table S2B. Detailed results of conventional and molecular DST (GenoType MTBDRsl).
EPIDEMIOLOGICAL DATA							DST										GENOTYPE MTBDR SL
Strain DNA No#	MMG DNA #	DNA concentration [ng/ul]	Type	Smear Result	Culture Result	Culture ID (MTB,NTM)	SThrptomycin	Isoniazid	Ethambutal	Rifampicin	Pyrazinamide	Ethionamide	Kanamycin	Amikacin	Ofloxacin	Capreomycin	TUB	gyrA	gyrAWT1	gyrAWT2	gyrAWT3	gyrAMUT1	gyrAMUT2	gyrAMUT3A	gyrAMUT3B	gyrAMUT3C	gyrAMUT3D	rrs	rrsWT1	rrsWT2	rrsMUT1	rrsMUT2	embB	embBWT1	embBMUT1A	embBMUT1B	gyrA genotype MTBDR SL		gyrA nt	gyrA aa	rrs genotype MTBDR SL		rrs nt	embB genotype MTBDR SL		embB nt	embB aa	FLQ	CAP
							4ug/ml	0.2ug/ ml	2 ug/ml	40 ug/ml	100ug/ml	30ug/ml	30 ug/ml	30 ug/ml	4 ug/ml	40ug/ml
A2	5	1.9	Sputum	3+	Positive	MTB	R	R	R	R			S	S	R	S	+	+	+	+	-	-	-	-	-	+	-	+	+	+	-	-	+	-	-	+	ΔWT3,MUT3C	D94G	281 GAC→GGC	94 Asp→Gly	-		-	ΔWT1,MUT1B	M306V	916 ATG→GTG	306 Met→Val	R
A5	17	13.1	Sputum	3+	Positive	MTB	R	R	R	R			R	R	R		+	+	+	+	-	-	-	-	-	+	-	+	+	+	-	-	+	-	-	+	ΔWT3,MUT3C	D94G	281 GAC→GGC	94 Asp→Gly	-		-	ΔWT1,MUT1B	M306V	916 ATG→GTG	306 Met→Val	R
A6	18	12.6	Sputum	3+	Positive	MTB	R	R	R	R			S	S	R		+	+	+	+	-	-	-	-	+	-	-	+	+	-	-	+	+	-	-	+	ΔWT3,MUT3B	D94N/Y	280 GAC→AAC/TAC	94 Asp→Asn/Tyr	ΔWT2,MUT2	G1484T	1484 G→T	ΔWT1,MUT1B	M306V	916 ATG→GTG	306 Met→Val	R	R
A7	27	45	Sputum	3+	Positive	MTB	R	R	R	R			S	S	R		+	+	+	+	+	-	-	-	+	-	-	+	+	+	-	-	+	-	-	-	MUT3B	D94N/Y	280 GAC→AAC/TAC	94 Asp→Asn/Tyr	-		-	ΔWT1	M306I	918 ATG →ATC/ATT	306 Met→Ile	R
A8	29	3.4	Sputum	2+	Positive	MTB	R	R	R	R			S	S	R		+	+	+	+	+	-	-	-	-	-	-	+	+	+	-	-	+	-	+	-	-		-	-	-		-	ΔWT1,MUT1A	M306I	918 ATG→ATA	306 Met→Ile
A14	40	6.8	Sputum	3+	Positive	MTB	S	R	R	R			S	S	R	S	+	+	+	+	+	-	-	-	-	-	-	+	+	+	-	-	+	-	-	+	-		-	-	-		-	ΔWT1,MUT1B	M306V	916 ATG→GTG	306 Met→Val
A16	43	17.7	Sputum	2+	Positive	MTB	R	R	R	R			S		R		+	+	+	+	-	-	-	+	-	-	-	+	+	+	-	-	+	-	-	+	ΔWT3,MUT3A	D94A	281 GAC→GCC	94 Asp→Ala	-		-	ΔWT1,MUT1B	M306V	916 ATG→GTG	306 Met→Val	R
A17	44	5.9	Sputum	3+	Positive	MTB	R	R	R	R	R	S	S	S	R	S	+	+	+	-	+	-	+	-	-	-	-	+	+	+	-	-	+	-	-	+	ΔWT2,MUT2	S91P	271 TCG→CCG	91 Ser→Pro	-		-	ΔWT1,MUT1B	M306V	916 ATG→GTG	306 Met→Val	R
A18	45	7.8	Sputum	3+	Positive	MTB	S	R	R	R	R	S	S	S	R	S	+	+	+	-	+	+	-	-	-	-	-	+	+	+	-	-	+	+	-	-	ΔWT2,MUT1	A90V	269 GCG→GTG	90 Ala→Val	-		-	-	-	-	-	R
A19	47	33.6	Sputum	3+	Positive	MTB	R	R	R	R	R	S	S	S	R	S	+	+	+	+	+	-	-	-	-	-	-	+	+	+	-	-	+	-	-	+	-		-	-	-		-	ΔWT1,MUT1B	M306V	916 ATG→GTG	306 Met→Val
A20	50	3.8	Sputum	2+	Positive	MTB	R	R	R	R			S		R		+	+	+	+	+	-	-	-	-	-	-	+	-	+	+	-	+	-	-	+	-		-	-	ΔWT1,MUT1	A1401G	1401 A→G	ΔWT1,MUT1B	M306V	916 ATG→GTG	306 Met→Val		R
A21	51	4.7	Sputum	3+	Positive	MTB	R	R	R	R			S		R		+	+	+	+	+	-	-	-	-	-	-	+	-	+	+	-	+	-	-	-	-		-	-	ΔWT1,MUT1	A1401G	1401 A→G	ΔWT1	M306I	918 ATG →ATC/ATT	306 Met→Ile		R
A22	52	4.4	Sputum	3+	Positive	MTB	R	R	R	R			R	R	R		+	+	+	+	+	-	-	-	-	-	-	+	+	+	-	-	+	-	-	+	-		-	-	-		-	ΔWT1,MUT1B	M306V	916 ATG→GTG	306 Met→Val
A23	59	15.2	Sputum	3+	Positive	MTB	R	R	R	R	R	S	S	S	R	S	+	+	+	+	+	-	-	-	-	-	-	+	+	+	-	-	+	-	-	-	-		-	-	-		-	ΔWT1	M306I	918 ATG →ATC/ATT	306 Met→Ile
A24	60	4.2	Sputum	2+	Positive	MTB	R	R	R	R			S	R	R		+	+	+	-	+	+	-	-	-	-	-	+	+	+	-	-	+	-	+	-	ΔWT2,MUT1	A90V	269 GCG→GTG	90 Ala→Val	-		-	ΔWT1,MUT1A	M306I	918 ATG→ATA	306 Met→Ile	R
A26	71	11.9	Sputum	3+	Positive	MTB	R	R	R	R	R	S	S	S	R	S	+	+	+	-	+	+	-	-	-	-	-	+	+	+	-	-	+	-	+	-	ΔWT2,MUT1	A90V	269 GCG→GTG	90 Ala→Val	-		-	ΔWT1,MUT1A	M306I	918 ATG→ATA	306 Met→Ile	R
A31	82	10.4	Sputum	3+	Positive	MTB	R	R	R	R			S	S	R	S	+	+	+	+	-	-	-	+	-	-	-	+	+	+	-	-	+	-	+	-	ΔWT3,MUT3A	D94A	281 GAC→GCC	94 Asp→Ala	-		-	ΔWT1,MUT1A	M306I	918 ATG→ATA	306 Met→Ile	R
A33	302	11.6	Sputum	3+	Positive	MTB	R	R	R	R			S	S	R	S	+	+	+	+	+	+	-	-	-	+	-	+	+	+	-	-	+	-	-	+	MUT1, MUT3C	A90V, D94G	269 GCG→GTG, 281 GAC→GGC	90 Ala→Val, 94 Asp→Gly	-		-	ΔWT1,MUT1B	M306V	916 ATG→GTG	306 Met→Val	R
A35	304	3.9	Sputum	3+	Positive	MTB	R	R	R	R	S	S	S	S	R	S	+	+	+	+	+	-	-	-	-	-	-	+	+	+	-	-	+	-	+	-	-		-	-	-		-	ΔWT1,MUT1A	M306I	918 ATG→ATA	306 Met→Ile
A36	166	19.8	Sputum	2+	Positive	MTB	S	R	S	R	R	S	S	S	R	S	+	+	+	-	+	+	-	-	-	-	-	+	+	+	-	-	+	-	-	-	ΔWT2,MUT1	A90V	269 GCG→GTG	90 Ala→Val	-		-	ΔWT1	M306I	918 ATG →ATC/ATT	306 Met→Ile	R
A37	167	7.8	Sputum	3+	Positive	MTB	S	R	R	R			S	S	R	S	+	+	+	-	+	+	-	-	-	-	-	+	+	+	-	-	+	-	-	-	ΔWT2,MUT1	A90V	269 GCG→GTG	90 Ala→Val	-		-	ΔWT1	M306I	918 ATG →ATC/ATT	306 Met→Ile	R
2.A12		0.77	Sputum	3+	Positive	MTB	R	R	R	R			S	S	R	S	+	+	+	+	+	-	-	-	-	-	-	+	+	+	-	-	+	-	-	+	-		-	-	-		-	ΔWT1,MUT1B	M306V	916 ATG→GTG	306 Met→Val
A49		8.43	Sputum	3+	Positive	MTB	R	R	R	R			S	S	R	S	+	+	+	+	+	-	-	-	-	-	-	+	+	+	-	-	+	-	-	-	-		-	-	-		-	ΔWT1	M306I	918 ATG →ATC/ATT	306 Met→Ile
A68		2.25	Sputum	3+	Positive	MTB	R	R	R	R			S		R		+	+	+	+	-	-	-	-	-	+	-	+	+	+	-	-	+	+	-	-	ΔWT3,MUT3C	D94G	281 GAC→GGC	94 Asp→Gly	-		-	-	-	-	-	R
A162		4.97	Sputum	3+	Positive	MTB		R	R	R			S	S	R	S	+	+	+	+	+	-	-	-	-	-	-	+	+	+	-	-	+	+	-	-	-		-	-	-		-	-	-	-	-
A163		6.61	Sputum	3+	Positive	MTB	R	R	R	R			S	S	R	S	+	+	+	+	-	-	-	-	-	+	-	+	+	+	-	-	+	+	-	-	ΔWT3,MUT3C	D94G	281 GAC→GGC	94 Asp→Gly	-		-	-	-	-	-	R
A164		3.33	Sputum	3+	Positive	MTB	R	R	S	R			R	S	R	S	+	+	+	+	-	-	-	-	-	+	-	+	+	+	-	-	+	+	-	-	ΔWT3,MUT3C	D94G	281 GAC→GGC	94 Asp→Gly	-		-	-	-	-	-	R
A165		3.24	Sputum	3+	Positive	MTB	R	R	R	R			S	S	R	S	+	+	+	+	-	-	-	-	-	+	-	+	-	+	+	-	+	-	+	-	ΔWT3,MUT3C	D94G	281 GAC→GGC	94 Asp→Gly	ΔWT1,MUT1	A1401G	1401 A→G	ΔWT1,MUT1A	M306I	918 ATG→ATA	306 Met→Ile	R	R
A172		4.39	Sputum	3+	Positive	MTB	R	R	R	R			S	S	R	S	+	+	+	-	+	+	-	-	-	-	-	+	+	+	-	-	+	+	-	-	ΔWT2,MUT1	A90V	269 GCG→GTG	90 Ala→Val	-		-	-	-	-	-	R
A175		19	Sputum	3+	Positive	MTB	R	R	R	R			S	S	R	S	+	+	+	+	-	-	-	-	-	+	-	+	+	+	-	-	+	+	-	-	ΔWT3,MUT3C	D94G	281 GAC→GGC	94 Asp→Gly	-		-	-	-	-	-	R
A186		2.66	Sputum	3+	Positive	MTB	S	R	R	R			S	S	R	S	+	+	+	-	+	+	-	-	-	-	-	+	+	+	-	-	+	+	-	-	ΔWT2,MUT1	A90V	269 GCG→GTG	90 Ala→Val	-		-	-	-	-	-	R
A194		2.84	Sputum	3+	Positive	MTB	R	R	R	R			S	S	R	S	+	+	+	-	+	-	+	-	-	-	-	+	+	+	-	-	+	-	-	-	ΔWT2,MUT2	S91P	271 TCG→CCG	91 Ser→Pro	-		-	ΔWT1	M306I	918 ATG →ATC/ATT	306 Met→Ile	R
A202		16.6	Sputum	3+	Positive	MTB	S	R	R	R			S	S	R	S	+	+	+	+	+	-	-	-	-	-	-	+	+	+	-	-	+	+	-	-	-		-	-	-		-	-	-	-	-
A254		2.83	Sputum	3+	Positive	MTB	R	R	R	R			S	S	R	S	+	+	+	+	-	-	-	-	-	-	+	+	+	+	-	-	+	-	-	+	ΔWT3,MUT3D	D94H	280 GAC→CAC	94 Asp→His	-		-	ΔWT1,MUT1B	M306V	916 ATG→GTG	306 Met→Val	R
A315		12.18	Sputum	3+	Positive	MTB	R	R	R	R			S	S	R	S	+	+	+	+	+	-	+	-	-	-	-	+	+	+	-	-	+	-	-	-	MUT2	S91P	271 TCG→CCG	91 Ser→Pro	-		-	ΔWT1	M306I	918 ATG →ATC/ATT	306 Met→Ile	R
A321		23.98	Sputum	3+	Positive	MTB	R	R	R	R			R	R	R	R	+	+	+	+	-	-	-	-	-	+	-	+	-	+	+	-	+	-	+	-	ΔWT3,MUT3C	D94G	281 GAC→GGC	94 Asp→Gly	ΔWT1,MUT1	A1401G	1401 A→G	ΔWT1,MUT1A	M306I	918 ATG→ATA	306 Met→Ile	R	R
A323		9.13	Sputum	3+	Positive	MTB	R	R	R	R			S	S	R	S	+	+	+	-	+	+	-	-	-	-	-	+	+	+	-	-	+	-	+	-	ΔWT2,MUT1	A90V	269 GCG→GTG	90 Ala→Val	-		-	ΔWT1,MUT1A	M306I	918 ATG→ATA	306 Met→Ile	R
A331		26.15	Sputum	3+	Positive	MTB	R	R	R	R			S	S	R		+	+	+	-	+	+	-	-	-	-	-	+	+	+	-	-	+	-	-	+	ΔWT2,MUT1	A90V	269 GCG→GTG	90 Ala→Val	-		-	ΔWT1,MUT1B	M306V	916 ATG→GTG	306 Met→Val	R
A332		15.65	Sputum	3+	Positive	MTB	R	R	R	R			S	S	R	S	+	+	+	+	-	-	-	-	-	+	-	+	+	+	-	-	+	-	+	-	ΔWT3,MUT3C	D94G	281 GAC→GGC	94 Asp→Gly	-		-	ΔWT1,MUT1A	M306I	918 ATG→ATA	306 Met→Ile	R
A344		16.84	Sputum	3+	Positive	MTB	S	R	R	R			S	S	R	S	+	+	+	-	+	+	-	-	-	-	-	+	+	+	-	-	+	+	-	-	ΔWT2,MUT1	A90V	269 GCG→GTG	90 Ala→Val	-		-	-	-	-	-	R
A345		90.75	Sputum	3+	Positive	MTB	S	R	R	R			S	S	R	S	+	+	+	+	-	-	-	-	-	+	-	+	+	-	-	+	+	-	-	-	ΔWT3,MUT3C	D94G	281 GAC→GGC	94 Asp→Gly	ΔWT2,MUT2	G1484T	1484 G→T	ΔWT1	M306I	918 ATG →ATC/ATT	306 Met→Ile	R	R
A346		8	Sputum	3+	Positive	MTB	S	R	R	R			S	S	R	S	+	+	+	+	+	-	-	-	-	-	-	+	+	+	-	-	+	+	-	-	-		-	-	-		-	-	-	-	-
A350		15.76	Sputum	3+	Positive	MTB	R	R	R	R			S	S	R	S	+	+	+	-	+	+	-	-	-	-	-	+	+	+	-	-	+	+	-	-	ΔWT2,MUT1	A90V	269 GCG→GTG	90 Ala→Val	-		-	-	-	-	-	R
A368		32.35	Sputum	3+	Positive	MTB	S	R	R	R			S	S	R	S	+	+	+	+	+	+	-	-	-	+	-	+	+	+	+	-	+	-	-	+	MUT1, MUT3C	A90V, D94G	269 GCG→GTG, 281 GAC→GGC	90 Ala→Val, 94 Asp→Gly	MUT1	A1401G	1401 A→G	ΔWT1,MUT1B	M306V	916 ATG→GTG	306 Met→Val	R	R
A370		72.41	Sputum	3+	Positive	MTB	R	R	R	R			S	S	R	S	+	+	+	-	+	+	-	-	-	-	-	+	+	+	-	-	+	+	-	-	ΔWT2,MUT1	A90V	269 GCG→GTG	90 Ala→Val	-		-	-	-	-	-	R
A373		11.57	Sputum	3+	Positive	MTB	R	R	R	R			S	S	R	S	+	+	+	+	-	-	-	-	+	+	-	+	+	+	-	-	+	+	-	-	ΔWT3,MUT3B,MUT3C	D94N/Y+ D94G	280 GAC→AAC/TAC, 281 GAC→GGC	94 Asp→Asn/Tyr, 94 Asp→Gly	-		-	-	-	-	-	R
A378		87.16	Sputum	3+	Positive	MTB	R	R	R	R			S	S	R	S	+	+	+	+	-	-	-	-	+	-	-	+	+	+	-	-	+	+	-	-	ΔWT3,MUT3B	D94N/Y	280 GAC→AAC/TAC	94 Asp→Asn/Tyr	-		-	-	-	-	-	R
A381		5.87	Sputum	3+	Positive	MTB	S	R	R	R			S	S	R	S	+	+	+	+	+	-	-	-	-	-	-	+	+	+	+	-	+	+	-	-	-		-	-	MUT1	A1401G	1401 A→G	-	-	-	-		R
A382		131.94	Sputum	3+	Positive	MTB	R	R	R	R			S	S	R	S	+	+	+	+	-	-	-	-	-	+	-	+	+	+	-	-	+	+	-	-	ΔWT3,MUT3C	D94G	281 GAC→GGC	94 Asp→Gly	-		-	-	-	-	-	R
A398		12.83	Sputum	3+	Positive	MTB	S	R	R	R			S	S	R	S	+	+	+	+	-	-	-	-	-	+	-	+	+	+	-	-	+	-	-	-	ΔWT3,MUT3C	D94G	281 GAC→GGC	94 Asp→Gly	-		-	ΔWT1	M306I	918 ATG →ATC/ATT	306 Met→Ile	R
A408		7.79	Sputum	3+	Positive	MTB	R	R	R	R			R	S	R	S	+	+	+	-	+	+	-	-	-	-	-	+	+	+	-	-	+	-	-	+	ΔWT2,MUT1	A90V	269 GCG→GTG	90 Ala→Val	-		-	ΔWT1,MUT1B	M306V	916 ATG→GTG	306 Met→Val	R
A410		163.19	Sputum	3+	Positive	MTB	R	R	R	R			S	S	R	S	+	+	+	+	-	-	-	-	-	+	-	+	+	+	-	-	+	+	-	-	ΔWT3,MUT3C	D94G	281 GAC→GGC	94 Asp→Gly	-		-	-	-	-	-	R
A422		212	Sputum	3+	Positive	MTB	S	R	R	R			S	S	R	S	+	+	+	+	-	-	-	-	-	-	+	+	+	+	-	-	+	+	-	-	ΔWT3,MUT3D	D94H	280 GAC→CAC	94 Asp→His	-		-	-	-	-	-	R
[truncated: 7 more columns]
